# Supplementary material for: Chitosan Contribution to Therapeutic and Vaccinal Approaches for the Control of Leishmaniasis
Source: Molecules. 2020 Sep 9;25(18):4123. doi: 10.3390/molecules25184123 (PMC7571104; doi:10.3390/molecules25184123)
Supplement: Supplementary file 1 [file molecules-25-04123-s001.zip]

Archive with 1 entries (1 files):
- molecules-885612supp.xlsx
