# Supplementary material for: Chitosan Contribution to Therapeutic and Vaccinal Approaches for the Control of Leishmaniasis
Source: Molecules. 2020 Sep 9;25(18):4123. doi: 10.3390/molecules25184123 (PMC7571104; doi:10.3390/molecules25184123)
Supplement: Supplementary file 1 [file molecules-25-04123-s001.zip › molecules-885612supp.xlsx]

## Sheet: Table S1
Matrice composition	Active principles	Particle size (nm)	Zeta potential (mV)	References
Saline solution with 1% (w/v) acetic acid	Low molecular weight chitosan 95% deacetylation	ND	ND	Esboei et al., 2018
Saline solution with 1% (w/v) acetic acid	11 chitosan derivatives	ND	ND	Riezk et al., 2020
poly(isobutylcyanoacrylate)-chitosan coated nanoparticles	Chitosan	150 nm	53.8 ± 2.8	Malli et al., 2019b; Pradines et al., 2015
Oleic acid-chitosan-𝛼-cyclodextrin platelets	Chitosan	689 nm - 1 µm	ND	Malli et al., 2019a
Chitosan microparticles (MPs)	Chitosan	< 40 µm	ND	Hoseini et al., 2016
Chitin microparticles (MPs)	Chitin	< 40 µm	ND	Hoseini et al., 2016
Antimony-titanium-chitosan	Meglumine antimoniate	170.6 ± 22.7 nm	42.8 ± 8.7	Varshosaz et al., 2018
Meglumine antimoniate-loaded mannosylated thiolated chitosan (MTC) or mannosylated thiolated chitosan-polyethyleneimine nanoparticles		287 to 295 nm	22.2 to 22.7	Sarwar et al., 2018b
Chitosan microsphere		?	ND	Pujals et al., 2008
Paromomycin-selenium-chitosan hydrogel	Bis-4-aminophenyldiselenide	ND	ND	Schwartz et al., 2014
Nano-sized chitosan AmB formulation	Amphotericin B (AmB)	?	?	Zadeh Mehrizi et al., 2018b
Chitosan-chondroitin sulfate AmB nanoparticles		136 nm	20 ± 8	Ribeiro et al., 2014
Chitosan-coated AmB-loaded Solid Lipid Nanoparticles		158.9 ± 7.1 nm	34.26 ± 1.22	Jain et al., 2014
AmB-Sodium Alginate-Glycol Chitosan Stearate-NPs (AmB-SA-GCS-NPs)		196.3 ± 17.2 nm	-32.4 ± 5.1	Gupta et al., 2015
Chitosan-Pluronic F127 AmB micelles (Cs-PF-AmB-M)		139.23 ± 2.68 nm	11.0 ± 2.3	Singh et al., 2017
AmB-chitosan nanoparticles		112 ± 15 nm	8.0 ± 1.5	Zadeh Mehrizi et al., 2019
AmB dendrimers		138 ± 11 nm	-18.8 ± 2.5	Zadeh Mehrizi et al., 2019
AmB-encapsulated chitosan nanocapsules		145.8 ± 8.91 nm	29.00 ± 0.82	Asthana et al., 2013
4-sulfated N-acetyl galactosamine substituted chitosan AmB nanoparticles (SCNP)		333 ± 7 nm	-13.90 ± 0.24	Tripathi et al., 2015
Tween-80-AmB-chitosan anchored nanostructured lipid carrier (Tween 80-AmB-CNLC)		145.9 ± 7.2 nm	27.9 ± 1.3	Tripathi et al., 2017
Mannose-achored thiolated chitosan (MTC) amphotericin B nanocarrier		∼480 nm	∼ 20	Shahnaz et al., 2017; Sarwar et al., 2018a
N-palmytoyl-N-methyl-N,N-dimethyl-N,N,N-trimethyl-6-O-glycol chitosan (GCPQ)		216 and 35 nmn	ND	Serrano et al., 2015
Amphotericin B-Miltefosine-chitosan lipid nanoparticles (HePC-AmB-CNLC)	AmB miltefosine combination	150.8 ± 8.4 nm	28.2 ± 1.1	Tripathi et al., 2017
Paromomycin-mannosylated-chitosan-dextran nanoparticles (PM-MCS-dex-NP)	Paromomycin	246 nm	31 ± 1	Esfandiari et al., 2019
Mannosylated thiolated chitosan (MTC)-coated paromomycin(PM)-loaded poly(D,L-lactide-co-glycolide) (PLGA) nanoparticles (MTC-PLGA-PM)		391.24 ± 6.91 nm	16.27 ± 3.20	Afzal et al., 2019
Rifampicin-loaded nanotransfersomes incorporated in chitosan gels	Rifampicin	190 nm	-21.8 ± 0.34	Rabia et al., 2020
Curcumin-loaded mannose-functionalized chitosan nanoparticles (Cur-MCN)	Curcumin	215 nm	ND	Chaubey et al., 2018
β-lapachone (β-LP) loaded lecithin-chitosan nanoparticles	β-lapachone	330 to 436 nm	31.8 to 90.2	Moreno et al., 2015
Betulinic acid-nanochitosan	Betulinic acid	124 nm	6.5 ± 1.0	Zadeh Mehrizi et al., 2018a; Zadeh Mehrizi et al., 2019
Ursolic acid-loaded N-octyl-chitosan (UA-NLC)	Ursolic acid	103.7 to 143.0 nm	-24.1 to -13.8	Das et al., 2017
S-nitroso-mercaptosuccinic acid chitosan nanoparticles (NONP)	S-nitroso-mercaptosuccinic acid	130.3 ± 1.3 nm	29.40 ± 1.07	Cabral et al., 2019
Whole Leishmania lysate-chitosan nanoparticles (CHT: WLL)	Whole Leishmania lysate	394.9 nm	8.1 ± 0.9	Hojatizade et al., 2018
Soluble Leishmania antigens-chitosan nanoparticles (CHT: SLA)	Soluble Leishmania antigens	268.4 nm	6.7 ± 2.3	Hojatizade et al., 2018
Leishmania superoxide dismutase chitosan nanoparticles (SODB1-CH-NP)	Leishmania superoxide dismutase	250-300 nm	17	Danesh-Bahreini et al., 2011

## Sheet: Table S2
Matrice composition	Active principles	In vitro antileishmanial activity	POC of AP accumulation into infected macrophages	Cytotoxicity	In vivo antileishmanial activity	References
Saline solution with 1% (w/v) acetic acid	Low molecular weight chitosan 95% deacetylation	Killing of L. major promastigotes at 100 µg/mL in 3h	ND	ND	8-fold reduction of lesion size after topical application at 400 µg/mL	Esboei et al., 2018
Saline solution with 1% (w/v) acetic acid	11 chitosan derivatives	More active at acidic pH against L. major and L. mexicana promastigotes and intramacrophage amastigotes IC50 on promastigotes: 6-77 µM IC50 on intramacrophage amastigotes: 11-86 µM	Uptake by pinocytosis and accumulation within parasitophorous vacuole	CC50 on KB cells = 752-1184 µM	ND	Riezk et al., 2020
poly(isobutylcyanoacrylate)-chitosan coated nanoparticles	Chitosan	IC50 on L. major promastigotes : 1.14 ± 0.11 µg/mL IC50 on L. major axenic amastigotes : 0.53 ± 0.07 µg/mL IC50 on L. major intramacrophage amastigotes: 7.15 ± 2.01 µg/mL	ND	Cytotoxicity on Hela cells but not on fully differenciated Caco-2/TC7 and HT29/MTX cells at 25 µg/mL	Partial healing and significant reduction of parasite load after topical application of the formulation (200 µL at 20 mg/mL) each day for 3 weeks, in combination or not with AmB-DOC (5 mg/mL)	Malli et al., 2019b; Pradines et al., 2015
Oleic acid-chitosan-𝛼-cyclodextrin platelets	Chitosan	IC50 on L. major axenic amastigotes = 60.24 ± 4.42 µg/mL In combination with AmB-DOC: addittive effect (FICI = 1.213)	ND	CC50 on RAW264.7 macrophages = 58.16 ± 17.97 µg/mL	Significant decrease of inflammatory granuloma and of parasite burden after treatment by the formulation (intralesional injections at 50 mg/kg each 2 days for 13 days), in comparison with AmB-DOC alone (intralesional injections at 25 mg/kg each 2 days for 13 days)	Malli et al., 2019a
Chitosan microparticles (MPs)	Chitosan	ND	ND	ND	Significant reduction of the lesion size and parasite load after subcutaneous injection of the formulation (100 µg/100 µL) with 2 days intervals for 2 weeks	Hoseini et al., 2016
Chitin microparticles (MPs)	Chitin	ND	ND	ND	Significant reduction of the lesion size and parasite load after subcutaneous injection of the formulation (100 µg/100 µL) with 2 days intervals for 2 weeks. More important reduction of parasite load compared to chitosan MPs	Hoseini et al., 2016
Antimony-titanium-chitosan	Meglumine antimoniate	After 3 days exposure at 50 µg/mL, decrease of L. major promastigotes proliferation by 13 times, and decrease of L. major intramacrophage amastigotes proliferation by 4 times	ND	ND	ND	Varshosaz et al., 2018
Meglumine antimoniate-loaded mannosylated thiolated chitosan (MTC) or mannosylated thiolated chitosan-polyethyleneimine nanoparticles		14.4- and 7.4-fold improvement of in vitro activity for MTCE and MTC, respectively, compared to Glucantime®	33.7- and 18.9-fold higher cellular uptake with MTCE and MTC, respectively, in comparison to Glucantime®	ND	ND	Sarwar et al., 2018b
Chitosan microsphere		IC50 on L. infantum promastigotes = 3.80-9.53 µg SbV/mL IC50 of 2 microspheres on L. infantum intramacrophage amastigotes = 6.64 and 31.94 µg SbV/mL IC50 of Glucantime® on L. infantum promastigotes = 112.26 µg SbV/mL, and on intramacrophage amastigotes = 176 µg SbV/mL IC50 of chitosan on L. infantum promastigotes = 112/64 µg chitosan/mL, and intramacrophage amastigotes = 100.81 µg chitosan/mL	ND	CC50 > 25 mg/mL on peritoneal macrophages	ND	Pujals et al., 2008
Paromomycin-selenium-chitosan hydrogel	Bis-4-aminophenyldiselenide	IC50 on L. major intracellular amastigotes: 5.6 µM	ND	CC50 on peritoneal macrophages: 10.2 µM	No reduction of lesion size and parasite burden after topical and intralesional administrations	Schwartz et al., 2014
Nano-sized chitosan AmB formulation	Amphotericin B (AmB)	Improvement of L. major infected macrophages activity by 81%	Slow drug release allowing a 98.6 % cellular uptake	Reduction of AmB cytotoxicity by 100 %	Complete wound healing at 10 mg/kg	Zadeh Mehrizi et al., 2018b
Chitosan-chondroitin sulfate AmB nanoparticles		ND	ND	ND	Reduction of lesion size and L. amazonensis burden after daily intravenous injections at 1 mg/kg of AmB for 10 days	Ribeiro et al., 2014
Chitosan-coated AmB-loaded Solid Lipid Nanoparticles		IC50 on L. donovani intramacrophage amastigotes = 0.022 ± 0.007 µg/mL Efficacy improved by 3.9- and 11.5-fold in comparison with AmBisome® and Fungizone®	Higher uptake of chitosan-coated AmB-SLN in both uninfected (2.17-fold) and L. donovani infected (2.73-fold) J774A.1 macrophages compared to uncoated AmB-SLN	Improvement of cytotoxicity on J774A.1 macrophages (CC50 = 17.73 ± 0.14 µM) in comparison with AmBisome® (CC50 = 8.94 ± 0.12 µg/mL) and Fungizone® (CC50 = 1.39 ± 0.04 µg/mL)	ND	Jain et al., 2014
AmB-Sodium Alginate-Glycol Chitosan Stearate-NPs (AmB-SA-GCS-NPs)		IC50 = 0.128 ± 0.024 µg AmB/mL	Higher uptake of fluorescent AmB-SA-GCS-NP (∼1.7 fold) in J774A.1 compared to fluorescent AmB	Decrease of in vitro toxicity	70 % reduction of parasite burden	Gupta et al., 2015
Chitosan-Pluronic F127 AmB micelles (Cs-PF-AmB-M)		IC50 on L. donovani intramacrophage amastigotes = 0.049 µg/mL (IC50 of AmB suspension = 0.089 µg/mL)	Higher intracellular concentration of Cs-PF-FITC-M (mean fluorescence intensity = 126.53) compared to PF-FITC-M (mean fluorescence intensity = 5.76)	72.39 ± 4.74 % viable cells after treatment with 20 µg/mL of the formulation (7.74 ± 0.53 % for AmB suspension)	75.84 ± 7.91 % reduction of L. donovani burden after intraperitoneal administration of a dose equivalent to 1 mg/kg AmB for 5 consecutive days (59.88 ± 3.44 % reduction for liposomal AmB)	Singh et al., 2017
AmB-chitosan nanoparticles		Inhibits 81-86 % L. major promastigotes and intracellular amastigotes growth at 20 µg/mL after 48h incubation	98.6 % cellular uptake on peritoneal macrophages	Completely non-toxic on Balb/c mouse derived peritoneal macrophages at 20 µg/mL after 48h incubation	Reduction of lesion size to 0 mm and of parasite burden by 83% at 10 mg/kg by intraperitoneal route for 6 weeks and alternative day	Zadeh Mehrizi et al., 2019
AmB dendrimers		Inhibits ∼70 % L. major promastigotes and intracellular amastigotes growth at 20 µg/mL after 48h incubation	64 % cellular uptake on peritoneal macrophages	Completely non-toxic on Balb/c mouse derived peritoneal macrophages at 20 µg/mL after 48h incubation	Significant reduction of lesion size and of parasite burden at 50 mg/kg by intraperitoneal route for 6 weeks and alternative day	Zadeh Mehrizi et al., 2019
AmB-encapsulated chitosan nanocapsules		Better IC50 on L. donovani intramacrophage amastigotes (0.19 ± 0.04 µg/mL) compared to AmBisome® (0.29 ± 0.03 µg/mL) and Fungizone® (0.48 ± 0.5 µg/mL)	Cellular uptake in J774A.1 macrophages enhanced by >1.87-fold compared to the nanoemulsion template	Reduction of the cytotoxicity (CC50 = 10.96 ± 0.11 µg/mL) compared to AmBisome® (CC50 = 9.84 ± 0.16 µg/mL) and Fungizone® (CC50 = 9.61 ± 0.16 µg/mL) on J774A.1 macrophages	Significant higher reduction of the parasite burden (86.1 %) compared to AmBisome® (69.8 %) and Fungizone® (55.5 %) administered intraperitoneally in L. donovani-infected hamsters at 1 mg/kg daily for 5 consecutive days	Asthana et al ., 2013
4-sulfated N-acetyl galactosamine substituted chitosan AmB nanoparticles (SCNP)		Significant improvement of efficacy compared to plain AmB in L. donovani intramacrophage amastigotes: IC50 of the formulation: between 0.05 and 0.1 µg/mL IC50 of plain AmB ∼ 0.2 µg/mL	Cellular uptake in J774A.1 macrophages enhanced by 2.9 times with SCNP compared to unmodified chitosan AmB nanoparticles	Lower cytotoxcity of AmB-SCNP (50 % inhibition at 10 µg/mL) compared to plain AmB (∼70 % inhibiton at 10 µg/mL) on J774A.1 macrophages	Better reduction of parasite burden (75.3 %) compared to plain AmB (47.6 %) after intraperitoneal injection at 250 mg/kg/day of AmB for 4 consecutive days in L. donovani-infected hamsters	Tripathi et al., 2015
Tween-80-AmB-chitosan anchored nanostructured lipid carrier (Tween 80-AmB-CNLC)		Significant improvement of in vitro activity compared to plain AmB on L. donovani intramacrophage amastigotes: IC50 of the formulation: between 50 ng/mL and 100 ng/mL IC50 of plain AmB ∼ 250 µg/mL	Cellular uptake in J774A.1 macrophages enhanced almost 2 times with FITC-HePC-CNLC compared to FITC-HePC-NLC (Nanostructured Lipid Carriers without chitosan)	ND	Better reduction of parasite burden (70.91 %) compared to plain AmB (53.26 %) after intraperitoneal injection at 1 mg/kg/day equivalent of AmB for 5 consecutive days in L. donovani-infected hamsters	Tripathi et al., 2017
Mannose-achored thiolated chitosan (MTC) amphotericin B nanocarrier		IC50 on L. donovani intramacrophage amastigotes: 0.02 µg/mL IC50 of native AmB on L. donovani intramacrophage amastigotes: 0.26 µg/mL	Cellular uptake increased by 71-fold in uninfected and AmB-sensitive L. donovani-infected J774A.1 macrophages.	Higher cell survival after treatment with 75 µg/mL of the formulation on J774A.1 macrophages (90 %), compared to native AmB (34.5 %)	Better reduction of parasite burden (89%) compared to native AmB (17%) after oral administration at 1 mg/kg/day for 7 days in L. donovani-infected mice. Oral bioavailability and half-life increased by 6.4- and 3.3-fold, respectively, compared to pure AmB	Shahnaz et al., 2017; Sarwar et al., 2018a
N-palmytoyl-N-methyl-N,N-dimethyl-N,N,N-trimethyl-6-O-glycol chitosan (GCPQ)		ND	ND	ND	No significant difference of reduction of parasite burden after oral administration at 5 mg/kg/d for 10 days of the formulation compared to AmBisome® treatment (single dose of 5 mg/kg by i.p. route) in L. infantum infected Balb/c mice: ∼90-95 % in both cases	Serrano et al., 2015
Amphotericin B-Miltefosine-chitosan lipid nanoparticles (HePC-AmB-CNLC)	AmB miltefosine combination	Significant improvement of in vitro activity compared to plain AmB on L. donovani intramacrophage amastigotes: IC50 of the formulation: between 50 ng/mL and 100 ng/mL IC50 of plain AmB ∼ 250 µg/mL	Cellular uptake in J774A.1 macrophages enhanced almost 2 times with FITC-HePC-CNLC compared to FITC-HePC-NLC (Nanostructured Lipid Carriers without chitosan)	Decrease of cytotoxicity of the formulation (42.2 % at 10 µg/mL) in J774A.1 macrophages, in comparison to plain AmB (73.6 % at 10 µg/mL)	Better reduction of parasite burden (88.14 %) compared to Tween 80-AmB-CNLC (70.91 %) and plain AmB (53.26 %) after intraperitoneal injection at 1 mg/kg/day equivalent of AmB for 5 consecutive days in L. donovani-infected hamsters	Tripathi et al., 2017
Paromomycin-mannosylated-chitosan-dextran nanoparticles (PM-MCS-dex-NP)	Paromomycin	◊ Improvement of in vitro activity on L. major promastigotes: IC50 of the formulation: 17.8 µg/mL IC50 of the PM non-mannosylated CS: 65.8 µg/mL IC50 of PM aqueous solution: 105 µg/mL ◊ Improvement of in vitro activity on L. major intracellular amastigotes: IC50 of the formulation: 12.7 µg/mL IC50 of the PM non-mannosylated CS: 212.9 µg/mL IC50 of PM aqueous solution: 74.9 µg/mL ◊ Improvement of …	Cellular uptake of hte formulation in THP-1 macrophages enhanced by 2.8 and 3.9 times in comparison to non-mannosylated CS nanoparticles and PM aqueous solution, respectively	Increase of CC50 of the formualtion (2714 µg/mL) on THP-1 macrophages compared to PM non-mannosylated CS nanoparticles (784 µg/mL) and PM aqueous solution (1846 µg/mL)	ND	Esfandiari et al., 2019
Mannosylated thiolated chitosan (MTC)-coated paromomycin(PM)-loaded poly(D,L-lactide-co-glycolide) (PLGA) nanoparticles (MTC-PLGA-PM)		36-fold lower IC50 of MTC-PLGA-PM (0.13 ± 0.09 µg/mL) as compared to PM (4.73 ± 0.4 µg/mL) on L. donovani intramacrophage amastigotes.	Highest cellular uptake with MTC-PLGA-PM (41.98-43.11 µg PM/106 cells) in uninfected and PM sensitive and resistant L. donovani-infected J774A.1 macrophages, compared to PM (0.714-1.13 µg PM/ 106 cells)	90% and 39% cell viability after treatment of bone marrow derived macrophages with 100 µg/mL of MTC-PGLA-PM and PM, respectively	3.6-fold reduced parasite burden in L. donovani infected Balb/c mice treated by oral route with 20 mg/kg/d of MTC-PLGA-PM for 10 days, compared to the untreated control	Afzal et al., 2019
Rifampicin-loaded nanotransfersomes incorporated in chitosan gels	Rifampicin	Better antileishmanial activity than rifampicin solution	Permeation rate of the formulation increased by 3 fold compared to rifampicin solution. Improved macrophages internalization	ND	Better antileishmanial activity than rifampicin solution	Rabia et al., 2020
Curcumin-loaded mannose-functionalized chitosan nanoparticles (Cur-MCN)	Curcumin	Improvement of L. donovani intramacrophage amatigotes IC50 of the formulation by 5.41-fold (0.518 µg/mL) compared to Cur (2.8 µg/mL).	ND	Reduction of CC50 of the formulation (26 mg/mL) on J774A.1 macrophages compared to Cur non-mannosylated CN (39 mg/mL) and Cur (45 mg/mL)	Better reduction of parasite burden (94.2 %) compared to Cur (2.07 %) after intraperitoneal injection at 50 mg/kg/day for 5 consecutive days in L. donovani-infected hamsters	Chaubey et al., 2018
β-lapachone (β-LP) loaded lecithin-chitosan nanoparticles	β-lapachone	Comparable IC50 of the formulation (1.9 µM) with free β-LP (1.5 µM) on L. major promastigotes. Better improvement of IC50 of the formulation (6-fold; IC50= 0.3 µM) than free β-LP (2-fold; IC50 = 0.7 µM) on L. major intramacrophage amastigotes. Higher SI for the formulation (11.3) than for free β-LP (9.1)	ND	Reduction of CC50 of the formulation (3.4 µM) compared to free β-LP (6.3 µM) on mouse peritoneal macrophages	Significant reduction of lesion size, but not of parasite burden, after topical application of the formulation at 20 mg/kg for 21 consecutive days in L. major infected mice.	Moreno et al., 2015
Betulinic acid-nanochitosan	Betulinic acid	Inhibits 81-86 % L. major promastigotes and intracellular amastigotes growth at 20 µg/mL after 48h incubation	97-98% cellular uptake on peritoneal macrophages	Completely non-toxic on Balb/c mouse derived peritoneal macrophages at 20 µg/mL after 48h incubation	Reduction of lesion size to 0 mm and of parasite burden by ∼3fold at 20 mg/kg by intraperitoneal route for 6 weeks and alternative day	Zadeh Mehrizi et al., 2018a; Zadeh Mehrizi et al., 2019
Ursolic acid-loaded N-octyl-chitosan (UA-NLC)	Ursolic acid	10- to 15-fold better activity of UA-NLC (IC50: 0.12 µM to 3.51 µM) on axenic amastigotes of L. donovani WT, SSG-R and PMM-R strains, compared free UA (IC50: 1.82 µM to 36 µM). 12-fold better activity of UA-NLC (IC50 = 0.09 µM) on intramacrophage amastigotes of L. donovani WT strain , compared to free UA (IC50 = 1.08 µM). 4-fold better activity of UA-NLC (IC50: 2.87 to 5.57 µM) on intramacrophage…	Strong intracellular fluorescence using coumarin-6-loaded NLC revealing high uptake in mouse peritoneal macrophages	Reduction of cytotoxicity of UA-NLC (CC50 = 820 µM) compared to free UA (CC50 = 246 µM)	Better reduction of parasite burden using UA-NLC (88.4 % to 98.75 %) compared to free UA (49.55 % to 68.14 %) after oral administration at 10 mg/kg every 5 days for four times in L. donovani-infected mice	Das et al., 2017
S-nitroso-mercaptosuccinic acid chitosan nanoparticles (NONP)	S-nitroso-mercaptosuccinic acid	IC50 of NONP of L. amazonensis promastigotes ∼ 31.5 µM Decrease of 47% of L. amazonensis intracellular amastigotes after treatment with 400 µM NONP	ND	75 % viability after treatment with 400 µM NONP on bone marrow derived macrophages	ND	Cabral et al., 2019
Whole Leishmania lysate-chitosan nanoparticles (CHT: WLL)	Whole Leishmania lysate	ND	ND	ND	No reduction of lesion size and parasite burden after immunization by 3 subcutaneous injections at 2 weeks intervals of 25 µg or 50 µg of antigens	Hojatizade et al., 2018
Soluble Leishmania antigens-chitosan nanoparticles (CHT: SLA)	Soluble Leishmania antigens	ND	ND	ND	No reduction of lesion size and parasite burden after immunization by 3 subcutaneous injections at 2 weeks intervals with 25 µg or 50 µg of antigens	Hojatizade et al., 2018
Leishmania superoxide dismutase chitosan nanoparticles (SODB1-CH-NP)	Leishmania superoxide dismutase	ND	ND	ND	Immunization with 3 subcutaneous injections (5 µg antigen/50µL) every 3 weeks. High IgG2a/IgG1 ratio with SODB1 indicating cellular immunity Stronger response towards cellular immunity with SODB1-CH-CP than with soluble SODB1.	Danesh-Bahreini et al., 2011
